# Supplementary material for: Transcriptomic and Physiological Analyses of Two Rice Restorer Lines under Different Nitrogen Supplies Provide Novel Insights into Hybrid Rice Breeding
Source: Plants (Basel). 2023 Jun 11;12(12):2276. doi: 10.3390/plants12122276 (PMC10304098; doi:10.3390/plants12122276)
Supplement: Supplementary file 1 [file plants-12-02276-s001.zip]

Archive with 1 entries (1 files):
- plants-2416433-supplementary.pdf
